# Supplementary material for: Mating-Type Locus Organization and Mating-Type Chromosome Differentiation in the Bipolar Edible Button Mushroom Agaricus bisporus
Source: Genes (Basel). 2021 Jul 16;12(7):1079. doi: 10.3390/genes12071079 (PMC8305134; doi:10.3390/genes12071079)
Supplement: Supplementary file 1 [file genes-12-01079-s001.zip]

Archive with 1 entries (1 files):
- genes-1248252-supplementary.pdf
